# Supplementary material for: Association of Autism Spectrum Disorder, Neuroticism, and Subjective Well-Being With Cardiovascular Diseases: A Two-Sample Mendelian Randomization Study
Source: Front Cardiovasc Med. 2021 Jun 11;8:676030. doi: 10.3389/fcvm.2021.676030 (PMC8225943; doi:10.3389/fcvm.2021.676030)
Supplement: Supplementary file 1 [file Presentation_1.zip]

Archive with 8 entries (8 files):
- Supplementary Figure 1.tif
- __MACOSX/._Supplementary Figure 1.tif
- Supplementary Figure 2.tif
- __MACOSX/._Supplementary Figure 2.tif
- Supplementary Figure 3.tif
- __MACOSX/._Supplementary Figure 3.tif
- Supplementary Figure 4.tif
- __MACOSX/._Supplementary Figure 4.tif
