# Supplementary material for: Association of Autism Spectrum Disorder, Neuroticism, and Subjective Well-Being With Cardiovascular Diseases: A Two-Sample Mendelian Randomization Study
Source: Front Cardiovasc Med. 2021 Jun 11;8:676030. doi: 10.3389/fcvm.2021.676030 (PMC8225943; doi:10.3389/fcvm.2021.676030)
Supplement: Supplementary file 3 [file Table_2.XLSX]

## Sheet: Supplementary Table 2
Supplementary Table 2: Genetic association estimates for the association between three psychiatric traits and cardiovascular diseases, and multivariable Mendelian randomization analyses adjusted for body mass index and blood pressure measurements.Abbreviations: SNP, single-nucleotide polymorphism; EA, effect allele; NEA, non-effect allele; EAF, effect allele frequency; R2, percentage of the varia…
Exposure	SNP	EA	NEA	Exposure						CAD			MI			AF			HF			BMI			Hypertension			SBP			DBP
				EAF	R2	F	Beta	SE	P-value	Beta	SE	P-value	Beta	SE	P-value	Beta	SE	P-value	Beta	SE	P-value	Beta	SE	P-value	Beta	SE	P-value	Beta	SE	P-value	Beta	SE	P-value
ASD	rs325506	C	G	0.423	0.00158597	73.39	0.057	0.009	3.26e-11	0.013928	0.0094691	0.14132	0.0208148	0.0103633	0.0445882	0.0084	0.0067	0.2088	0.0057	0.0079	0.4659	0.00863	0.00287	0.00259998	-0.000126722	0.000138586	0.360509	-0.00753809	0.00247935	0.00236325	-0.000902907	0.00248067	0.715875
ASD	rs910805	A	G	0.76	0.003362	155.298	-0.096	0.016	2.04e-09	0.001801	0.0113212	0.873604	0.00571035	0.0125571	0.649289	-0.0211	0.0078	0.007057	-0.0243	0.0092	0.008427	-0.00686	0.00336	0.0409996	-3.84466e-05	0.000161188	0.811478	-0.00370149	0.00288604	0.199651	-0.0035902	0.00288753	0.21374
ASD	rs1452075	T	C	0.721	0.00149703	69.28	0.061	0.01	3.17e-09	0.001795	0.0101665	0.859854	-0.0049332	0.0114264	0.665934	-0.0018	0.0075	0.8138	0.0091	0.0089	0.311	0.0138	0.00283	1.2e-06	0.00010587	0.000155995	0.497343	-0.00600348	0.00279112	0.0314826	-0.0029757	0.00279257	0.286615
ASD	rs10149470	A	G	0.487	0.00119969	55.536	-0.049	0.008	8.52e-09	-0.008958	0.0094463	0.342971	-0.00908427	0.0104631	0.385273	0.0115	0.0067	0.0858302	-0.0053	0.0079	0.4996	-7.91e-05	0.00305	0.98	0.000136692	0.000137797	0.32121	-0.00865707	0.00246389	0.000442181	-0.00771988	0.00246517	0.0017388
ASD	rs10099100	C	G	0.331	0.00312495	144.382	0.084	0.015	1.07e-08	-0.000653	0.0106227	0.950983	-0.00504452	0.0118854	0.671251	0.0173	0.0071	0.01426	0.0136	0.0084	0.1061	-0.00297	0.00312	0.34	2.18193e-05	0.000145596	0.880873	-0.0112231	0.00260601	1.6581e-05	-0.0129744	0.00260733	6.49053e-07
ASD	rs16854048	A	C	0.858	0.00116012	53.707	0.069	0.012	1.29e-08	0.011113	0.013623	0.414642	-0.0069621	0.0150483	0.643616	-0.0033	0.0097	0.7357	0.001	0.0114	0.9266	0.00248	0.0042	0.56	-0.00022063	0.000206325	0.28492	4.14752e-05	0.00369687	0.991049	0.00109663	0.00369876	0.76686
ASD	rs111931861	A	G	0.966	0.00306474	141.609	-0.216	0.039	3.53e-08	0.045577	0.023217	0.0496364	0.0199522	0.0263371	0.448708	-0.0196	0.0262	0.4559	0.0208	0.0308	0.4988	-0.00486	0.00527	0.36	9.1127e-05	0.00037792	0.809456	NA	NA	NA	NA	NA	NA
Neuroticism	rs8084351	G	A	0.4911	0.000221	37.198	-0.0210427	0.00284769	1.47e-13	-0.014449	0.0097146	0.136922	-0.0142961	0.0106788	0.180657	0.0014	0.0067	0.8333	-0.0047	0.0079	0.551	-0.00129	0.00284	0.649999	-7.06759e-05	0.000137877	0.608232	-0.00151836	0.00246099	0.537254	0.00105639	0.00246226	0.667899
Neuroticism	rs4938021	C	T	0.3798	0.000206	34.672	-0.0209262	0.00292122	7.86e-13	-0.010807	0.0100796	0.283644	-0.0171168	0.0111153	0.123579	-0.0112	0.0069	0.106	-0.0102	0.0081	0.2102	-0.00636	0.00268	0.0179999	0.000219907	0.000141593	0.120402	-0.00232316	0.00253164	0.358802	-0.0028141	0.00253294	0.266568
Neuroticism	rs11082011	C	T	0.3342	0.000191	32.183	0.0207432	0.00297248	2.99e-12	-0.009026	0.0097005	0.352128	-0.0141285	0.0107091	0.187068	0.0092	0.0071	0.194	0.0055	0.0085	0.5133	0.000222	0.00324	0.95	0.000168183	0.000146577	0.251213	0.00126132	0.00262114	0.630366	-0.00254389	0.00262249	0.332032
Neuroticism	rs7218235	A	G	0.2077	0.000191	32.097	0.0240885	0.00356487	1.41e-11	0.019809	0.0124455	0.111461	0.00801428	0.0136571	0.557323	0.0057	0.0085	0.5064	0.0148	0.0098	0.1323	-0.000949	0.0034	0.780001	0.000202931	0.0001699	0.232316	0.00293341	0.00303783	0.334232	0.00383406	0.00303939	0.207145
Neuroticism	rs10809520	T	C	0.283	0.000174	29.284	-0.0207202	0.00308783	1.94e-11	-0.011721	0.0102957	0.25494	-0.0202903	0.0114058	0.0752489	-0.0107	0.0073	0.1403	-0.005	0.0087	0.5669	-0.00888	0.00305	0.00359998	-0.000132748	0.000152846	0.385118	-0.00537325	0.00273286	0.0492811	-0.00355199	0.00273428	0.193925
Neuroticism	rs2717036	T	C	0.4008	0.000166	27.826	-0.0185656	0.00283828	6.11e-11	0.003927	0.0096472	0.683964	-0.00370657	0.0104352	0.72244	-0.0014	0.0068	0.8312	0.0079	0.008	0.3206	0.00674	0.00288	0.0189998	0.000378734	0.000141034	0.00724436	0.00429828	0.0025131	0.0872027	0.000994014	0.00251441	0.692601
Neuroticism	rs2451500	T	C	0.6535	0.000165	27.744	-0.0190917	0.0029201	6.23e-11	-0.01427	0.0098134	0.145911	-0.0210014	0.0107519	0.0507867	0.0119	0.007	0.0901696	-0.0132	0.0083	0.1102	-0.00237	0.00303	0.43	0.000115955	0.000144794	0.423233	-0.00243381	0.00259338	0.348004	0.00180441	0.00259471	0.486793
Neuroticism	rs17828731	C	T	0.4455	0.000154	25.857	-0.017646	0.00279852	2.87e-10	0.008833	0.0092366	0.33892	0.000264938	0.0102659	0.979411	-0.0104	0.0066	0.1152	0.003	0.0078	0.704	0.00605	0.00282	0.032	-3.76877e-05	0.000138315	0.785256	-0.00507766	0.00247194	0.039965	-0.00255828	0.00247321	0.300952
Neuroticism	rs589249	A	G	0.6906	0.000158	26.546	-0.0192247	0.0030562	3.17e-10	-0.003794	0.0097591	0.69745	0.00625689	0.0107583	0.560844	-0.0058	0.0073	0.4244	-0.0013	0.0086	0.8788	-0.000285	0.00294	0.92	-0.00026839	0.000149377	0.0723802	0.00433472	0.00267144	0.104673	0.00221634	0.00267282	0.406985
Neuroticism	rs171697	C	G	0.6686	0.000144	24.259	-0.0180472	0.00300122	1.82e-09	-0.005478	0.0101469	0.589289	-0.00962047	0.0110682	0.384739	-0.0052	0.0072	0.4722	-0.0053	0.0084	0.5314	-0.00861	0.00295	0.00359998	0.000108079	0.00014635	0.460214	0.00813546	0.00261661	0.00187633	-0.00224705	0.00261799	0.390722
Neuroticism	rs10741299	C	T	0.5646	0.000142	23.859	-0.0169917	0.00283425	2.03e-09	0.010157	0.0098189	0.300932	0.0069207	0.0108952	0.525295	0.0122	0.0093	0.1892	-0.004	0.012	0.7415	-0.000175	0.00281	0.95	8.74485e-05	0.000140771	0.534462	NA	NA	NA	NA	NA	NA
Neuroticism	rs2149351	T	G	0.2415	0.000137	23.037	0.0193421	0.00325081	2.68e-09	0.012052	0.0114418	0.292188	0.0153701	0.0127014	0.226239	-0.0028	0.0078	0.7201	0.0071	0.0093	0.4431	0.00317	0.00331	0.34	0.000185182	0.000160437	0.248405	-0.00168621	0.00286769	0.556531	0.00444595	0.00286916	0.121248
Neuroticism	rs1690816	C	T	0.3134	0.000136	22.846	0.0177718	0.00299551	2.98e-09	0.006177	0.00967	0.522968	0.0108153	0.0107574	0.314709	0.0046	0.0071	0.517001	0.0024	0.0084	0.7765	-0.0048	0.00294	0.1	-6.29755e-05	0.000147313	0.66902	-0.00387055	0.00263663	0.142107	-0.0022012	0.00263799	0.404042
Neuroticism	rs2273085	T	C	0.291	0.000141	23.722	0.0184942	0.00313418	3.62e-09	-0.00327	0.0099764	0.743082	-0.00301706	0.0110334	0.784509	0.0027	0.0074	0.7099	-0.001	0.0087	0.9044	0.00647	0.0031	0.0369999	5.51267e-05	0.000151785	0.716463	0.000320531	0.00271808	0.906127	0.00474626	0.00271947	0.0809357
Neuroticism	rs1400867	A	G	0.1225	0.000134	22.52	-0.0249643	0.00425917	4.59e-09	0.049113	0.0138251	0.000381601	0.0308797	0.0150448	0.040119	-0.0064	0.0101	0.529	-0.0058	0.0119	0.6228	-0.00193	0.00426	0.649999	-0.000130472	0.000211389	0.537095	-0.00707922	0.00376762	0.0602504	-0.00720657	0.00376956	0.0559062
Neuroticism	rs2359239	C	T	0.6144	0.000131	22.052	0.0166399	0.00285481	5.59e-09	0.009474	0.0094169	0.314387	0.0111531	0.0104214	0.284525	0.0129	0.0068	0.0554996	-0.0014	0.008	0.8577	-0.00176	0.00255	0.49	-0.000181417	0.000140966	0.198112	0.00520808	0.00251676	0.0385132	0.00448567	0.00251806	0.074848
Neuroticism	rs1806153	T	G	0.227	0.000135	22.627	0.0195858	0.00340447	8.77e-09	0.018489	0.0113864	0.104422	0.0183661	0.0127104	0.148466	-0.0062	0.008	0.4384	0.0052	0.0094	0.5783	-0.00702	0.00331	0.0340001	-5.27188e-05	0.000163571	0.747226	0.00652332	0.00292605	0.0257881	0.00598037	0.00292756	0.0410743
Neuroticism	rs12903563	C	T	0.5182	0.000135	22.625	-0.0164188	0.00286864	1.04e-08	-0.011526	0.009304	0.21541	-0.0130832	0.0103887	0.207896	0.0014	0.0067	0.8356	0.011	0.0079	0.1657	-0.00368	0.00302	0.22	-9.43719e-05	0.000137773	0.493356	-0.00167845	0.00246532	0.495983	-0.00449875	0.00246656	0.0681695
Neuroticism	rs10434704	C	T	0.5325	0.000126	21.171	0.0159052	0.00278775	1.16e-08	-0.001463	0.0093724	0.875957	-0.0109629	0.0103112	0.287691	0.0087	0.0067	0.1927	-0.0068	0.0079	0.3843	-0.0116	0.00276	2.80001e-05	1.05101e-05	0.000137882	0.93924	-0.00628708	0.00246437	0.0107362	-0.00277998	0.00246566	0.25954
Neuroticism	rs1111818	G	C	0.365	0.000128	21.463	0.0165975	0.00291104	1.19e-08	-0.004359	0.0094745	0.645461	-0.00555084	0.0105304	0.598106	-0.0067	0.0069	0.3317	-0.019	0.0081	0.01927	-0.00827	0.00303	0.00629999	-0.00012008	0.000142851	0.400576	-0.0028177	0.00255301	0.269735	-0.0075307	0.00255429	0.00319595
Neuroticism	rs2398144	A	C	0.3944	0.000133	22.429	0.0167137	0.00293669	1.26e-08	0.024831	0.0093996	0.00824879	0.0220128	0.0104384	0.0349583	0.012	0.0067	0.0760694	0.0193	0.008	0.01535	0.00376	0.00305	0.22	0.000242138	0.000141613	0.0872911	0.000453167	0.0025299	0.85784	-0.0004578	0.0025312	0.856476
Neuroticism	rs4918814	C	A	0.2835	0.000128	21.473	-0.0177333	0.00313134	1.49e-08	0.000459	0.0100655	0.963628	0.006941	0.0111017	0.531827	-0.0133	0.0074	0.0708402	-0.0044	0.0087	0.6109	-0.00642	0.00277	0.021	-0.00027953	0.00015248	0.0667698	0.000465244	0.0027229	0.864331	0.00178062	0.0027243	0.513365
Neuroticism	rs703410	A	G	0.2525	0.000123	20.73	-0.0180755	0.00322916	2.17e-08	0.008629	0.0101784	0.396564	0.00983125	0.0112674	0.382914	0.0033	0.0076	0.6605	0.0209	0.009	0.01968	0.000374	0.00313	0.91	-2.3433e-05	0.000159955	0.883528	0.000793466	0.00286127	0.78154	0.00104803	0.00286274	0.714297
Neuroticism	rs4908768	G	A	0.8062	0.000127	21.281	-0.0201289	0.00359665	2.19e-08	0.022985	0.0116351	0.0482136	0.0189949	0.0127797	0.137191	0.002	0.0085	0.8128	0.0164	0.0101	0.1029	0.0157	0.00356	1.09999e-05	-0.000153391	0.000175596	0.382366	0.00811217	0.00314288	0.00984827	0.00792084	0.0031445	0.0117712
Neuroticism	rs9427672	A	G	0.2352	0.000121	20.327	-0.0183344	0.0033133	3.14e-08	0.022827	0.0109747	0.0375284	0.030154	0.0121226	0.0128671	-0.0023	0.0078	0.7692	-0.0011	0.0092	0.9067	0.00663	0.00318	0.0369999	0.000135752	0.000161615	0.400923	-0.00219104	0.00289679	0.44943	0.00841446	0.00289825	0.00369292
Neuroticism	rs9944275	A	T	0.0834	0.000121	20.289	-0.0280984	0.00513795	4.53e-08	-0.014483	0.0163007	0.374277	-0.0360825	0.0185667	0.0519685	-0.0051	0.0115	0.6605	0.0105	0.0138	0.4473	-0.00171	0.00445	0.7	0.000392234	0.000251045	0.118194	-0.00266442	0.00447656	0.551715	-0.00317214	0.00447884	0.478789
Neuroticism	rs11785693	T	A	0.2074	0.000115	19.41	-0.0187417	0.00343629	4.92e-08	-0.010207	0.0125302	0.415307	-0.00655734	0.0139545	0.638418	-0.0046	0.0084	0.5865	0.009	0.0099	0.3621	0.00298	0.00337	0.38	7.97155e-05	0.000171179	0.641441	-0.00563289	0.00306414	0.0660146	-0.0054655	0.00306571	0.0746225
Subjective wellbeing	rs1961639	G	A	0.3369	8.35e-05	32.458	-0.0136744	0.00194869	2.26e-12	0.0142	0.0098319	0.148661	0.0218746	0.0108752	0.0442813	-0.0121	0.007	0.0848106	0.0129	0.0082	0.1176	0.00232	0.00303	0.44	-0.000116506	0.000144804	0.421064	0.00244625	0.00259357	0.345581	-0.00178123	0.0025949	0.492439
Subjective wellbeing	rs8084351	G	A	0.4809	8.39e-05	32.582	-0.01293	0.00184383	3.54e-12	-0.014449	0.0097146	0.136922	-0.0142961	0.0106788	0.180657	0.0014	0.0067	0.8333	-0.0047	0.0079	0.551	-0.00129	0.00284	0.649999	-7.06759e-05	0.000137877	0.608232	-0.00151836	0.00246099	0.537254	0.00105639	0.00246226	0.667899
Subjective wellbeing	rs148466862	T	C	0.0411	8.3e-05	32.231	-0.0324427	0.00474396	7.99e-12	0.008653	0.0233061	0.710431	0.0341734	0.0248066	0.168328	0.0155	0.0189	0.4102	-0.0058	0.0211	0.7841	0.0123	0.00707	0.0810009	-0.000408476	0.000334539	0.222083	0.00208704	0.00601778	0.728732	0.00634673	0.00602088	0.291829
Subjective wellbeing	rs34761973	C	T	0.218	7.82e-05	30.39	0.0151468	0.00229254	3.92e-11	-0.005533	0.0141987	0.696771	0.0221945	0.0153934	0.149355	0.0061	0.0086	0.473	-0.0022	0.0099	0.8253	0.0014	0.00347	0.69	-0.000171349	0.000168809	0.310082	-0.00342195	0.00301794	0.256851	-0.00344611	0.0030195	0.253752
Subjective wellbeing	rs12642606	G	A	0.5038	7.28e-05	28.292	0.0120688	0.00184215	5.7e-11	0.004443	0.0094343	0.637683	0.00649196	0.0103868	0.531959	0.0068	0.0067	0.3089	0.0014	0.0078	0.8625	-0.000351	0.00277	0.9	0.000176062	0.000138032	0.202129	0.00748214	0.00246798	0.00243209	0.00543462	0.00246926	0.0277428
Subjective wellbeing	rs6063085	A	C	0.6311	7.29e-05	28.305	-0.0125086	0.00191189	6.05e-11	0.005325	0.0100242	0.595269	0.0118228	0.0110529	0.284773	-0.0013	0.007	0.8491	0.0102	0.0081	0.2103	-0.00722	0.00287	0.012	-2.42342e-05	0.000142159	0.864639	0.00211934	0.00254214	0.40446	0.00216318	0.00254345	0.395053
Subjective wellbeing	rs6579956	G	T	0.525	6.98e-05	27.115	0.0118293	0.00184479	1.43e-10	-0.001494	0.0095364	0.875511	-0.00303167	0.010478	0.772323	0.0062	0.0067	0.3548	-0.0021	0.0078	0.7855	-0.00972	0.00278	0.000470002	9.96298e-05	0.00013784	0.469806	0.00746811	0.0024647	0.00244551	0.00228978	0.00246601	0.353129
Subjective wellbeing	rs10830201	A	G	0.391	7.16e-05	27.817	-0.0122614	0.00191545	1.54e-10	-0.008002	0.0101426	0.43014	-0.0077301	0.0112527	0.492111	-0.0111	0.0094	0.2403	0.0024	0.0122	0.8428	-0.00152	0.00287	0.6	-4.37081e-05	0.0001424	0.75889	NA	NA	NA	NA	NA	NA
Subjective wellbeing	rs144943143	A	G	0.5753	6.85e-05	26.63	-0.0118435	0.00187219	2.52e-10	0.001944	0.0094332	0.836729	-0.00288775	0.0104734	0.782762	-0.004	0.0092	0.664899	-0.0081	0.0117	0.4864	-0.00882	0.00278	0.0015	0.000197137	0.000138728	0.155309	NA	NA	NA	NA	NA	NA
Subjective wellbeing	rs4478137	G	A	0.3702	6.75e-05	26.207	-0.0120275	0.0019079	2.9e-10	-0.007858	0.0094104	0.4037	0.000242311	0.0104395	0.981482	0.0049	0.0069	0.4783	0.004	0.0081	0.6215	0.00942	0.00289	0.00109999	0.000212833	0.000142916	0.136431	0.00641826	0.00255674	0.0120623	0.00301673	0.00255808	0.238281
Subjective wellbeing	rs2075679	T	C	0.5743	6.69e-05	25.973	-0.0116929	0.0018715	4.16e-10	-0.001766	0.0091997	0.847771	-0.00296255	0.0102736	0.773067	0.0079	0.0067	0.2408	-0.0039	0.008	0.6234	-0.00667	0.00287	0.02	4.13118e-05	0.000139266	0.766742	-0.00280488	0.00248963	0.259903	-0.00740916	0.00249088	0.00293474
Subjective wellbeing	rs1941687	A	C	0.5982	6.6e-05	25.654	0.0117201	0.00188205	4.74e-10	-0.007491	0.0093431	0.422686	-0.00559207	0.0103416	0.588688	-0.0028	0.0067	0.682299	-0.0164	0.0079	0.0386	-0.00635	0.00287	0.0269998	0.000240257	0.000140174	0.0865307	0.00381229	0.00250532	0.12809	0.00170536	0.00250661	0.496285
Subjective wellbeing	rs1400867	A	G	0.1267	6.27e-05	24.359	0.0168324	0.00277181	1.26e-09	0.049113	0.0138251	0.000381601	0.0308797	0.0150448	0.040119	-0.0064	0.0101	0.529	-0.0058	0.0119	0.6228	-0.00193	0.00426	0.649999	-0.000130472	0.000211389	0.537095	-0.00707922	0.00376762	0.0602504	-0.00720657	0.00376956	0.0559062
Subjective wellbeing	rs172404	A	C	0.6073	6.1e-05	23.717	0.0113131	0.00188604	1.99e-09	-0.008769	0.0093409	0.347847	-0.00514731	0.0103547	0.61912	0.0035	0.0068	0.6062	0.0103	0.0081	0.2014	-0.00661	0.00281	0.0189998	0.000114479	0.000142211	0.420824	-0.00758775	0.00254209	0.00283746	-0.006083	0.00254339	0.0167718
Subjective wellbeing	rs7111031	C	A	0.363	6.12e-05	23.782	0.011505	0.00193331	2.67e-09	-0.009218	0.010135	0.363074	-0.0143167	0.0110739	0.196068	-0.0105	0.0069	0.1297	-0.0102	0.0082	0.2094	-0.00553	0.00302	0.0669993	0.000218284	0.000142547	0.125693	-0.0021395	0.00254853	0.401189	-0.00252648	0.00254984	0.321765
Subjective wellbeing	rs993884	C	T	0.3717	6.08e-05	23.635	-0.0114125	0.00192204	2.89e-09	-0.005951	0.0095288	0.532282	-0.0074905	0.0105428	0.477402	-0.0042	0.0069	0.5394	-0.0113	0.0082	0.1686	-0.00365	0.00288	0.21	-2.9457e-05	0.00014312	0.836931	-0.00494992	0.00256128	0.0532868	-0.00573856	0.00256259	0.0251333
Subjective wellbeing	rs3824535	T	G	0.8743	5.98e-05	23.234	-0.0164947	0.00280635	4.16e-09	0.003177	0.0133156	0.811422	0.0104198	0.0152262	0.49376	0.0061	0.0097	0.5337	0.0022	0.0115	0.8513	0.00942	0.00409	0.021	-0.000260737	0.000206976	0.207763	0.0128813	0.00370439	0.000506559	0.000647272	0.00370634	0.861363
Subjective wellbeing	rs228568	A	G	0.7971	5.77e-05	22.404	-0.0133519	0.00229419	5.89e-09	-0.006587	0.0106564	0.536492	0.00184294	0.0118447	0.876355	-0.0031	0.0081	0.706601	0.003	0.0095	0.7513	0.00019	0.00342	0.96	-0.000141406	0.000178995	0.429527	-0.00718563	0.0032041	0.0249213	-0.00144157	0.00320577	0.652941
Subjective wellbeing	rs716508	T	C	0.6686	5.85e-05	22.724	0.0114886	0.00197463	5.95e-09	-0.005747	0.0099764	0.564574	-0.00568859	0.0111024	0.608387	-0.0025	0.0071	0.7284	0.0065	0.0084	0.4387	0.000897	0.00303	0.77	-0.000206937	0.000149241	0.165567	0.00196189	0.00266774	0.46209	0.0038413	0.00266911	0.150104
Subjective wellbeing	rs4908768	G	A	0.8015	5.78e-05	22.457	0.0134779	0.0023201	6.28e-09	0.022985	0.0116351	0.0482136	0.0189949	0.0127797	0.137191	0.002	0.0085	0.8128	0.0164	0.0101	0.1029	0.0157	0.00356	1.09999e-05	-0.000153391	0.000175596	0.382366	0.00811217	0.00314288	0.00984827	0.00792084	0.0031445	0.0117712
Subjective wellbeing	rs17820772	T	C	0.2875	5.81e-05	22.579	0.0119103	0.00205225	6.49e-09	-0.012589	0.0112843	0.264582	-0.00321197	0.0124513	0.796436	0.0138	0.0075	0.0673395	0.001	0.0088	0.9059	0.00119	0.00333	0.719999	-0.000142266	0.000154992	0.358676	-0.000569738	0.00276931	0.837	-0.00258426	0.00277074	0.350976
Subjective wellbeing	rs531639	T	C	0.6282	5.92e-05	22.992	0.0112555	0.00193999	6.56e-09	-0.007581	0.0098504	0.441528	0.00306991	0.0107709	0.775629	-0.0052	0.007	0.4562	-0.0042	0.0082	0.6083	-0.000382	0.00287	0.89	-0.000351038	0.000143787	0.0146315	0.00177892	0.00257155	0.489082	0.0028324	0.00257287	0.270954
Subjective wellbeing	rs7617480	C	A	0.7706	5.76e-05	22.377	0.0127634	0.00221661	8.51e-09	-0.008496	0.0120381	0.480339	-0.0102441	0.0134639	0.446739	-0.0044	0.0079	0.5814	-0.0133	0.0095	0.1612	-0.00335	0.00343	0.33	5.71708e-05	0.000164608	0.728355	-0.0123382	0.00293889	2.69061e-05	-0.00522317	0.00294047	0.075685
Subjective wellbeing	rs11855468	A	G	0.952	5.6e-05	21.75	0.0247497	0.00434251	1.2e-08	-0.011622	0.0247259	0.638331	-0.0377313	0.0273289	0.167391	-0.0478	0.015	0.00147499	-0.0173	0.0171	0.3111	-9.71e-05	0.00653	0.99	-0.000474378	0.000324248	0.143465	0.00522212	0.00576512	0.365035	0.00421393	0.0057681	0.46505
Subjective wellbeing	rs2398144	A	C	0.4065	5.66e-05	21.984	-0.0108292	0.00191157	1.47e-08	0.024831	0.0093996	0.00824879	0.0220128	0.0104384	0.0349583	0.012	0.0067	0.0760694	0.0193	0.008	0.01535	0.00376	0.00305	0.22	0.000242138	0.000141613	0.0872911	0.000453167	0.0025299	0.85784	-0.0004578	0.0025312	0.856476
Subjective wellbeing	rs10956805	T	C	0.5966	5.48e-05	21.288	-0.0106694	0.00189356	1.76e-08	0.009491	0.0095495	0.320282	0.0148416	0.0105681	0.160208	0.0005	0.0111	0.9664	0.014	0.0119	0.2378	-0.00263	0.00284	0.35	-0.000231447	0.000140649	0.099855	NA	NA	NA	NA	NA	NA
Subjective wellbeing	rs5877	C	T	0.34	5.47e-05	21.247	0.0110387	0.0019621	1.84e-08	0.008766	0.0096994	0.366118	-0.000603161	0.0107261	0.955156	-0.0015	0.0071	0.8353	-0.0122	0.0085	0.1538	0.00383	0.00321	0.23	-0.000316235	0.000146814	0.0312414	-0.00243938	0.0026257	0.35287	-0.00439976	0.00262705	0.0939745
Subjective wellbeing	rs6787782	T	G	0.141	5.35e-05	20.776	-0.0148578	0.00264752	2e-08	0.009607	0.0130864	0.462874	-0.00346429	0.014673	0.813356	0.0055	0.0094	0.5577	0.014	0.011	0.205	0.011	0.004	0.00619998	0.000192156	0.000198338	0.332632	0.00161557	0.00354673	0.648742	0.00299923	0.00354855	0.398001
Subjective wellbeing	rs703410	A	G	0.2625	5.4e-05	20.991	0.0118128	0.00211104	2.2e-08	0.008629	0.0101784	0.396564	0.00983125	0.0112674	0.382914	0.0033	0.0076	0.6605	0.0209	0.009	0.01968	0.000374	0.00313	0.91	-2.3433e-05	0.000159955	0.883528	0.000793466	0.00286127	0.78154	0.00104803	0.00286274	0.714297
Subjective wellbeing	rs6759922	G	A	0.5494	5.35e-05	20.77	0.010391	0.00186807	2.66e-08	-0.005738	0.0095495	0.547926	-0.00671698	0.0105476	0.524237	-0.0092	0.0067	0.1698	-0.0178	0.0078	0.02346	-0.00471	0.00284	0.0969996	-4.35034e-05	0.000138581	0.753583	-0.00189228	0.00247819	0.445123	-0.00413134	0.00247946	0.0956709
Subjective wellbeing	rs35995292	G	T	0.3191	5.23e-05	20.326	-0.0109723	0.00197638	2.83e-08	-0.004217	0.0098178	0.66754	-0.010026	0.010929	0.358946	-0.0008	0.0071	0.9105	0.0117	0.0084	0.1638	-0.00155	0.00292	0.59	-4.78343e-05	0.000146936	0.744768	0.00111915	0.00262446	0.669794	0.00376318	0.00262581	0.151816
Subjective wellbeing	rs2678892	G	A	0.3981	5.23e-05	20.307	0.0104434	0.00188583	3.06e-08	0.00393	0.0097613	0.687235	-0.00328989	0.0104693	0.753338	-0.0036	0.0093	0.702301	0.0101	0.0117	0.3892	0.00764	0.00283	0.00700003	0.000386591	0.000141636	0.00634395	NA	NA	NA	NA	NA	NA
Subjective wellbeing	rs13134500	A	G	0.5728	5.18e-05	20.134	0.0102903	0.00186614	3.5e-08	-0.000104	0.0099199	0.991635	0.00347074	0.0110724	0.753932	0.0046	0.0105	0.6611	-0.0263	0.0119	0.02686	-0.00888	0.00287	0.002	-0.000143977	0.000138654	0.299089	NA	NA	NA	NA	NA	NA
Subjective wellbeing	rs10498870	G	A	0.701	5.1e-05	19.834	-0.0110354	0.00201182	4.13e-08	0.005664	0.0100263	0.572134	0.012861	0.0111934	0.25056	0.0042	0.0073	0.5616	0.0123	0.0087	0.1556	0.000137	0.00314	0.97	8.21316e-05	0.000148635	0.580556	-0.000689952	0.0026615	0.795455	-0.0022945	0.00266287	0.388873
Subjective wellbeing	rs10434704	C	T	0.5289	5.06e-05	19.672	-0.01008	0.00184557	4.72e-08	-0.001463	0.0093724	0.875957	-0.0109629	0.0103112	0.287691	0.0087	0.0067	0.1927	-0.0068	0.0079	0.3843	-0.0116	0.00276	2.80001e-05	1.05101e-05	0.000137882	0.93924	-0.00628708	0.00246437	0.0107362	-0.00277998	0.00246566	0.25954

## Sheet: Supplementary Table 3
Supplementary Table 3: Genetic association estimates for the association between three psychiatric traits and cardiovascular diseases with SNPs adopted at a threshold of P value < 1×10-6 Abbreviations: SNP, single-nucleotide polymorphism; EA, effect allele; NEA, non-effect allele; EAF, effect allele frequency; SE, standard error of Beta; ASD, autism spectrum disorder; AF, atrial fibrillation; HF,…
Exposure	Outcome	SNP	EA	NEA	Exposure			Outcome
					Beta	SE	P-value	Beta	SE	P-value
ASD	AF	rs325506	C	G	0.057	0.009	3.26e-11	0.0084	0.0067	0.2088
ASD	AF	rs910805	A	G	-0.096	0.016	2.04e-09	-0.0211	0.0078	0.007057
ASD	AF	rs1452075	T	C	0.061	0.01	3.17e-09	-0.0018	0.0075	0.8138
ASD	AF	rs10149470	A	G	-0.049	0.008	8.52e-09	0.0115	0.0067	0.0858302
ASD	AF	rs10099100	C	G	0.084	0.015	1.07e-08	0.0173	0.0071	0.01426
ASD	AF	rs16854048	A	C	0.069	0.012	1.29e-08	-0.0033	0.0097	0.7357
ASD	AF	rs111931861	A	G	-0.216	0.039	3.53e-08	-0.0196	0.0262	0.4559
ASD	AF	rs2391769	G	A	0.0769026	0.0145	1.14e-07	0.0032	0.0069	0.6474
ASD	AF	rs2224274	T	C	0.0709989	0.0138	2.86e-07	-0.0036	0.0067	0.5952
ASD	AF	rs6701243	C	A	-0.0735014	0.0144	3.07e-07	-0.0087	0.0069	0.208
ASD	AF	rs45595836	T	C	0.138996	0.0272	3.13e-07	-0.0079	0.0145	0.588499
ASD	AF	rs11185408	A	G	-0.0686965	0.0138	6.98e-07	-0.0164	0.0073	0.0246297
ASD	AF	rs141455452	G	T	-0.0784044	0.0159	8.94e-07	-0.0174	0.0222	0.4332
ASD	AF	rs78827416	A	G	0.130502	0.0266	9e-07	-0.0009	0.0128	0.9441
ASD	AF	rs9366877	G	A	-0.0684994	0.0139	9.05e-07	0.0003	0.0067	0.9689
ASD	AF	rs149923766	G	T	0.237306	0.0484	9.61e-07	-0.0199	0.0235	0.3969
ASD	HF	rs325506	C	G	0.057	0.009	3.26e-11	0.0057	0.0079	0.4659
ASD	HF	rs910805	A	G	-0.096	0.016	2.04e-09	-0.0243	0.0092	0.008427
ASD	HF	rs1452075	T	C	0.061	0.01	3.17e-09	0.0091	0.0089	0.311
ASD	HF	rs10149470	A	G	-0.049	0.008	8.52e-09	-0.0053	0.0079	0.4996
ASD	HF	rs10099100	C	G	0.084	0.015	1.07e-08	0.0136	0.0084	0.1061
ASD	HF	rs16854048	A	C	0.069	0.012	1.29e-08	0.001	0.0114	0.9266
ASD	HF	rs111931861	A	G	-0.216	0.039	3.53e-08	0.0208	0.0308	0.4988
ASD	HF	rs2391769	G	A	0.0769026	0.0145	1.14e-07	0.0174	0.0083	0.03512
ASD	HF	rs2224274	T	C	0.0709989	0.0138	2.86e-07	0.0032	0.0079	0.6892
ASD	HF	rs6701243	C	A	-0.0735014	0.0144	3.07e-07	-0.0057	0.0094	0.5486
ASD	HF	rs45595836	T	C	0.138996	0.0272	3.13e-07	-0.0055	0.0167	0.7417
ASD	HF	rs11185408	A	G	-0.0686965	0.0138	6.98e-07	-0.0169	0.0092	0.06652
ASD	HF	rs78827416	A	G	0.130502	0.0266	9e-07	0.0131	0.0147	0.3734
ASD	HF	rs9366877	G	A	-0.0684994	0.0139	9.05e-07	-0.002	0.0079	0.8013
ASD	HF	rs149923766	G	T	0.237306	0.0484	9.61e-07	0.0466	0.0318	0.1427
Neuroticism	AF	rs8084351	G	A	-0.0210427	0.00284769	1.47438e-13	0.0014	0.0067	0.8333
Neuroticism	AF	rs4938021	C	T	-0.0209262	0.00292122	7.8626e-13	-0.0112	0.0069	0.106
Neuroticism	AF	rs11082011	C	T	0.0207432	0.00297248	2.98539e-12	0.0092	0.0071	0.194
Neuroticism	AF	rs7218235	A	G	0.0240885	0.00356487	1.40707e-11	0.0057	0.0085	0.5064
Neuroticism	AF	rs10809520	T	C	-0.0207202	0.00308783	1.9424e-11	-0.0107	0.0073	0.1403
Neuroticism	AF	rs2717036	T	C	-0.0185656	0.00283828	6.10514e-11	-0.0014	0.0068	0.8312
Neuroticism	AF	rs2451500	T	C	-0.0190917	0.0029201	6.23337e-11	0.0119	0.007	0.0901696
Neuroticism	AF	rs17828731	C	T	-0.017646	0.00279853	2.87299e-10	-0.0104	0.0066	0.1152
Neuroticism	AF	rs589249	A	G	-0.0192247	0.0030562	3.16631e-10	-0.0058	0.0073	0.4244
Neuroticism	AF	rs171697	C	G	-0.0180472	0.00300122	1.81799e-09	-0.0052	0.0072	0.4722
Neuroticism	AF	rs10741299	C	T	-0.0169917	0.00283425	2.03319e-09	0.0122	0.0093	0.1892
Neuroticism	AF	rs2149351	T	G	0.0193421	0.00325081	2.68235e-09	-0.0028	0.0078	0.7201
Neuroticism	AF	rs1690816	C	T	0.0177718	0.00299551	2.97785e-09	0.0046	0.0071	0.517001
Neuroticism	AF	rs2273085	T	C	0.0184942	0.00313418	3.61757e-09	0.0027	0.0074	0.7099
Neuroticism	AF	rs1400867	A	G	-0.0249643	0.00425917	4.59237e-09	-0.0064	0.0101	0.529
Neuroticism	AF	rs2359239	C	T	0.0166399	0.00285482	5.58521e-09	0.0129	0.0068	0.0554996
Neuroticism	AF	rs1806153	T	G	0.0195858	0.00340447	8.7692e-09	-0.0062	0.008	0.4384
Neuroticism	AF	rs12903563	C	T	-0.0164188	0.00286864	1.04319e-08	0.0014	0.0067	0.8356
Neuroticism	AF	rs10434704	C	T	0.0159052	0.00278775	1.16078e-08	0.0087	0.0067	0.1927
Neuroticism	AF	rs1111818	G	C	0.0165975	0.00291104	1.18724e-08	-0.0067	0.0069	0.3317
Neuroticism	AF	rs2398144	A	C	0.0167137	0.00293669	1.26045e-08	0.012	0.0067	0.0760694
Neuroticism	AF	rs4918814	C	A	-0.0177333	0.00313134	1.48613e-08	-0.0133	0.0074	0.0708402
Neuroticism	AF	rs703410	A	G	-0.0180755	0.00322916	2.17341e-08	0.0033	0.0076	0.6605
Neuroticism	AF	rs4908768	G	A	-0.0201289	0.00359665	2.18633e-08	0.002	0.0085	0.8128
Neuroticism	AF	rs9427672	A	G	-0.0183344	0.0033133	3.13772e-08	-0.0023	0.0078	0.7692
Neuroticism	AF	rs9944275	A	T	-0.0280984	0.00513795	4.53073e-08	-0.0051	0.0115	0.6605
Neuroticism	AF	rs11785693	T	A	-0.0187417	0.00343629	4.9237e-08	-0.0046	0.0084	0.5865
Neuroticism	AF	rs10108037	C	A	-0.0151483	0.00278204	5.17917e-08	0.0067	0.0068	0.3202
Neuroticism	AF	rs965699	C	T	0.01572	0.00288805	5.23611e-08	0.0044	0.0068	0.5128
Neuroticism	AF	rs7186834	T	C	0.0157017	0.00288792	5.41717e-08	-0.0123	0.0067	0.0672496
Neuroticism	AF	rs13200171	T	C	-0.0189866	0.00349848	5.72795e-08	-0.0081	0.0085	0.3391
Neuroticism	AF	rs67365003	A	G	0.0194065	0.00357663	5.76611e-08	0.0046	0.0088	0.6027
Neuroticism	AF	rs6063085	A	C	0.0156937	0.00289339	5.82904e-08	-0.0013	0.007	0.8491
Neuroticism	AF	rs3783006	C	G	-0.0152985	0.00282085	5.84865e-08	-0.0018	0.0068	0.793699
Neuroticism	AF	rs7134419	C	A	-0.0195889	0.00361631	6.06667e-08	0.0071	0.0086	0.4086
Neuroticism	AF	rs3782196	G	A	-0.0191932	0.00354571	6.19503e-08	-0.0016	0.0084	0.8494
Neuroticism	AF	rs6579956	G	T	-0.015059	0.00278571	6.45173e-08	0.0062	0.0067	0.3548
Neuroticism	AF	rs4478137	G	A	0.0155683	0.00288664	6.91965e-08	0.0049	0.0069	0.4783
Neuroticism	AF	rs144943143	A	G	0.0153564	0.00285193	7.26148e-08	-0.004	0.0092	0.664899
Neuroticism	AF	rs11162650	T	C	0.0168387	0.00313013	7.46652e-08	-0.0041	0.0072	0.5629
Neuroticism	AF	rs2342502	C	G	-0.0151269	0.00282026	8.15505e-08	0.0045	0.0069	0.5112
Neuroticism	AF	rs2075679	T	C	0.0154305	0.0028779	8.24277e-08	0.0079	0.0067	0.2408
Neuroticism	AF	rs12525800	A	C	0.0151035	0.00282256	8.74751e-08	0.0055	0.0066	0.4074
Neuroticism	AF	rs716508	T	C	-0.0163446	0.003058	9.04859e-08	-0.0025	0.0071	0.7284
Neuroticism	AF	rs4969386	A	G	-0.0229045	0.00431313	1.09376e-07	0.0028	0.0102	0.7845
Neuroticism	AF	rs2721811	A	G	-0.0152712	0.00288102	1.15397e-07	0.0017	0.0067	0.7965
Neuroticism	AF	rs35995292	G	T	0.015719	0.00296686	1.1696e-07	-0.0008	0.0071	0.9105
Neuroticism	AF	rs6065325	C	T	0.0196788	0.003729	1.3114e-07	-0.0149	0.0088	0.08916
Neuroticism	AF	rs73581580	G	A	-0.0243426	0.0046259	1.42308e-07	-0.0154	0.0109	0.16
Neuroticism	AF	rs148094	C	T	0.0167187	0.00318225	1.49042e-07	-0.0104	0.0076	0.1715
Neuroticism	AF	rs17820772	T	C	-0.0163499	0.00311806	1.57475e-07	0.0138	0.0075	0.0673395
Neuroticism	AF	rs6941639	A	G	0.015451	0.00294824	1.59933e-07	-0.0022	0.007	0.7561
Neuroticism	AF	rs172404	A	C	-0.0149181	0.00286088	1.84298e-07	0.0035	0.0068	0.6062
Neuroticism	AF	rs843090	T	A	-0.0147368	0.00282972	1.91041e-07	0.0026	0.0067	0.6978
Neuroticism	AF	rs139489293	G	A	-0.0179979	0.00346339	2.02964e-07	-0.002	0.011	0.8575
Neuroticism	AF	rs925838	A	G	0.0158161	0.00304876	2.12873e-07	0.0047	0.0073	0.5224
Neuroticism	AF	rs142640921	A	G	0.0159775	0.00308224	2.17514e-07	-0.0084	0.0099	0.396
Neuroticism	AF	rs12635705	T	A	-0.0158379	0.00305851	2.23901e-07	-0.0004	0.0074	0.9542
Neuroticism	AF	rs28672874	C	G	0.025114	0.00486656	2.46259e-07	-0.0072	0.0118	0.5419
Neuroticism	AF	rs61936804	A	G	-0.0158352	0.00307118	2.52175e-07	-0.0011	0.0113	0.924
Neuroticism	AF	rs12362166	C	T	-0.0152355	0.00296546	2.78202e-07	-0.0074	0.0071	0.2927
Neuroticism	AF	rs1964390	G	C	0.0165929	0.00323667	2.95096e-07	0.0027	0.0079	0.73
Neuroticism	AF	rs3769262	G	A	0.0144643	0.00282934	3.18347e-07	0.0028	0.0068	0.6765
Neuroticism	AF	rs8002150	A	G	-0.0141427	0.00278397	3.77378e-07	0.0023	0.0066	0.723299
Neuroticism	AF	rs4955417	T	C	0.0159582	0.00314733	3.97009e-07	0.0045	0.0075	0.5489
Neuroticism	AF	rs11100449	A	G	-0.0140422	0.00278237	4.4913e-07	0.0007	0.0067	0.9212
Neuroticism	AF	rs77427002	T	C	-0.016955	0.00336885	4.83198e-07	-0.0006	0.0083	0.9424
Neuroticism	AF	rs4258826	A	G	-0.0140049	0.00279159	5.25313e-07	-0.0085	0.0067	0.2075
Neuroticism	AF	rs10765924	A	G	-0.0163071	0.0032633	5.81885e-07	-0.0037	0.0082	0.649901
Neuroticism	AF	rs56080343	C	T	0.017949	0.00359267	5.85296e-07	-0.0124	0.0086	0.15
Neuroticism	AF	rs215848	A	G	-0.0152446	0.00305171	5.87099e-07	0.0134	0.0097	0.167
Neuroticism	AF	rs45510500	C	T	0.031327	0.00628053	6.10213e-07	0.0211	0.0156	0.1756
Neuroticism	AF	rs59585902	G	T	0.0189332	0.00381058	6.74414e-07	0.0132	0.0089	0.1388
Neuroticism	AF	rs10860937	G	T	-0.0137875	0.00278111	7.13862e-07	-0.0023	0.0069	0.736901
Neuroticism	AF	rs17684592	A	C	0.0143295	0.00289847	7.66077e-07	-0.0037	0.007	0.5949
Neuroticism	AF	rs314283	C	T	0.0138518	0.00280417	7.82345e-07	-0.0283	0.0105	0.00716902
Neuroticism	AF	rs7526709	G	T	-0.0144937	0.0029415	8.33665e-07	-0.0083	0.007	0.2348
Neuroticism	AF	rs7696466	A	G	-0.0137517	0.00280354	9.3374e-07	0.0081	0.0067	0.2287
Subjective wellbeing	HF	rs1961639	G	A	-0.0136744	0.00194869	2.2633e-12	0.0129	0.0082	0.1176
Subjective wellbeing	HF	rs8084351	G	A	0.0129593	0.00186346	3.54006e-12	-0.0047	0.0079	0.551
Subjective wellbeing	HF	rs148466862	T	C	-0.0324427	0.00474396	7.98983e-12	-0.0058	0.0211	0.7841
Subjective wellbeing	HF	rs34761973	C	T	0.0151468	0.00229254	3.92253e-11	-0.0022	0.0099	0.8253
Subjective wellbeing	HF	rs12642606	G	A	0.0120688	0.00184215	5.69824e-11	0.0014	0.0078	0.8625
Subjective wellbeing	HF	rs6063085	A	C	-0.0125086	0.00191189	6.04823e-11	0.0102	0.0081	0.2103
Subjective wellbeing	HF	rs6579956	G	T	0.0118293	0.00184479	1.43361e-10	-0.0021	0.0078	0.7855
Subjective wellbeing	HF	rs10830201	A	G	-0.0122614	0.00191545	1.54058e-10	0.0024	0.0122	0.8428
Subjective wellbeing	HF	rs144943143	A	G	-0.0118435	0.00187219	2.51563e-10	-0.0081	0.0117	0.4864
Subjective wellbeing	HF	rs4478137	G	A	-0.0120275	0.00190789	2.89926e-10	0.004	0.0081	0.6215
Subjective wellbeing	HF	rs2075679	T	C	-0.0116929	0.0018715	4.161e-10	-0.0039	0.008	0.6234
Subjective wellbeing	HF	rs1941687	A	C	0.0117201	0.00188204	4.74447e-10	-0.0164	0.0079	0.0386
Subjective wellbeing	HF	rs1400867	A	G	0.0168324	0.00277181	1.2577e-09	-0.0058	0.0119	0.6228
Subjective wellbeing	HF	rs172404	A	C	0.0113131	0.00188604	1.99372e-09	0.0103	0.0081	0.2014
Subjective wellbeing	HF	rs7111031	C	A	0.011505	0.00193331	2.66604e-09	-0.0102	0.0082	0.2094
Subjective wellbeing	HF	rs993884	C	T	-0.0114125	0.00192204	2.89097e-09	-0.0113	0.0082	0.1686
Subjective wellbeing	HF	rs3824535	T	G	-0.0164947	0.00280635	4.16119e-09	0.0022	0.0115	0.8513
Subjective wellbeing	HF	rs228568	A	G	-0.0133519	0.00229419	5.88867e-09	0.003	0.0095	0.7513
Subjective wellbeing	HF	rs716508	T	C	0.0114886	0.00197463	5.95206e-09	0.0065	0.0084	0.4387
Subjective wellbeing	HF	rs4908768	G	A	0.0134779	0.0023201	6.2776e-09	0.0164	0.0101	0.1029
Subjective wellbeing	HF	rs17820772	T	C	0.0119103	0.00205225	6.49406e-09	0.001	0.0088	0.9059
Subjective wellbeing	HF	rs531639	T	C	0.0112555	0.00193999	6.55838e-09	-0.0042	0.0082	0.6083
Subjective wellbeing	HF	rs7617480	C	A	0.0127634	0.00221661	8.50706e-09	-0.0133	0.0095	0.1612
Subjective wellbeing	HF	rs11855468	A	G	0.0247497	0.00434251	1.20226e-08	-0.0173	0.0171	0.3111
Subjective wellbeing	HF	rs2398144	A	C	-0.0108292	0.00191157	1.4696e-08	0.0193	0.008	0.01535
Subjective wellbeing	HF	rs10956805	T	C	-0.0106694	0.00189357	1.75524e-08	0.014	0.0119	0.2378
Subjective wellbeing	HF	rs5877	C	T	0.0110387	0.0019621	1.84495e-08	-0.0122	0.0085	0.1538
Subjective wellbeing	HF	rs6787782	T	G	-0.0148578	0.00264752	2.00049e-08	0.014	0.011	0.205
Subjective wellbeing	HF	rs703410	A	G	0.0118128	0.00211104	2.19712e-08	0.0209	0.009	0.01968
Subjective wellbeing	HF	rs6759922	G	A	0.010391	0.00186807	2.66056e-08	-0.0178	0.0078	0.02346
Subjective wellbeing	HF	rs35995292	G	T	-0.0109723	0.00197638	2.82835e-08	0.0117	0.0084	0.1638
Subjective wellbeing	HF	rs2678892	G	A	0.0104434	0.00188583	3.0621e-08	0.0101	0.0117	0.3892
Subjective wellbeing	HF	rs13134500	A	G	0.0102903	0.00186614	3.50344e-08	-0.0263	0.0119	0.02686
Subjective wellbeing	HF	rs10498870	G	A	-0.0110354	0.00201182	4.12799e-08	0.0123	0.0087	0.1556
Subjective wellbeing	HF	rs10434704	C	T	-0.01008	0.00184557	4.71534e-08	-0.0068	0.0079	0.3843
Subjective wellbeing	HF	rs2956278	A	G	0.0121875	0.00224343	5.55599e-08	0.0161	0.0099	0.1042
Subjective wellbeing	HF	rs10879715	G	A	0.0100071	0.00184912	6.23797e-08	0.0019	0.0077	0.806
Subjective wellbeing	HF	rs79676758	G	C	0.0129549	0.00242412	9.08364e-08	-0.027	0.0103	0.008755
Subjective wellbeing	HF	rs2721811	A	G	0.0100345	0.00188374	9.99021e-08	0.0112	0.0078	0.1528
Subjective wellbeing	HF	rs139489293	G	A	0.0122474	0.00230067	1.01851e-07	-0.0133	0.0138	0.3362
Subjective wellbeing	HF	rs11072666	C	T	-0.00996114	0.0018764	1.10447e-07	-0.0154	0.008	0.0544
Subjective wellbeing	HF	rs17758391	G	A	-0.0106105	0.00199901	1.10914e-07	0.0232	0.0085	0.006462
Subjective wellbeing	HF	rs297346	A	G	-0.0101554	0.00191405	1.12245e-07	0.0103	0.0082	0.208
Subjective wellbeing	HF	rs10959711	G	A	-0.0119577	0.00225628	1.15979e-07	0.0055	0.0096	0.5671
Subjective wellbeing	HF	rs9944275	A	T	0.0171693	0.00325291	1.30501e-07	0.0105	0.0138	0.4473
Subjective wellbeing	HF	rs12498178	C	G	-0.010766	0.0020489	1.48427e-07	0.014	0.0085	0.1002
Subjective wellbeing	HF	rs10093993	C	T	0.00965468	0.00184461	1.65892e-07	0.0005	0.0079	0.9481
Subjective wellbeing	HF	rs1806153	T	G	-0.0118099	0.00225725	1.67688e-07	0.0052	0.0094	0.5783
Subjective wellbeing	HF	rs76209692	T	C	-0.0151577	0.00290042	1.73178e-07	0.0093	0.0127	0.4637
Subjective wellbeing	HF	rs651447	C	T	-0.0102961	0.00197076	1.74712e-07	0.0037	0.0084	0.6562
Subjective wellbeing	HF	rs12635705	T	A	0.0108206	0.00207676	1.88504e-07	-0.0001	0.0088	0.9946
Subjective wellbeing	HF	rs2296576	C	G	-0.0101255	0.0019591	2.36043e-07	0.012	0.0083	0.1464
Subjective wellbeing	HF	rs1031831	C	A	0.0100577	0.00195418	2.64988e-07	-0.0051	0.0082	0.5342
Subjective wellbeing	HF	rs8007820	G	A	0.00972858	0.00189256	2.74122e-07	-0.015	0.0079	0.05932
Subjective wellbeing	HF	rs12125335	C	T	0.0137847	0.0026847	2.82823e-07	0.0144	0.0116	0.2138
Subjective wellbeing	HF	rs1036019	C	G	-0.00971018	0.00189589	3.02791e-07	-0.0056	0.0079	0.4766
Subjective wellbeing	HF	rs4764725	T	C	0.00961653	0.00188393	3.31655e-07	-0.0077	0.0117	0.5121
Subjective wellbeing	HF	rs28555675	A	G	-0.0107967	0.00211784	3.43249e-07	-0.0121	0.0134	0.3669
Subjective wellbeing	HF	rs192264	G	A	-0.00962271	0.00189274	3.69557e-07	0.0046	0.0079	0.5612
Subjective wellbeing	HF	*rs74562726 (rs1927133, r2=0.85)	G	T	0.0132578	0.00261054	3.80293e-07	-0.01	0.0118	0.396
Subjective wellbeing	HF	rs7268132	G	A	-0.0103241	0.00203372	3.84528e-07	0.0009	0.0132	0.9482
Subjective wellbeing	HF	rs2094472	T	C	0.00951495	0.00187545	3.90693e-07	0.0099	0.0121	0.4147
Subjective wellbeing	HF	rs12551508	A	G	0.00969624	0.00191184	3.94318e-07	0.0191	0.008	0.01712
Subjective wellbeing	HF	rs893294	T	A	-0.010753	0.00212464	4.16857e-07	0.0155	0.0091	0.08683
Subjective wellbeing	HF	rs61914	A	T	-0.00945144	0.0018706	4.35778e-07	-0.0076	0.0079	0.3354
Subjective wellbeing	HF	rs2675628	T	C	0.00930288	0.00184264	4.44902e-07	-0.0119	0.0078	0.1292
Subjective wellbeing	HF	rs146179733	T	C	-0.0242811	0.00482625	4.87833e-07	0.0415	0.0208	0.04664
Subjective wellbeing	HF	rs12431412	A	G	-0.00931581	0.00185297	4.96892e-07	0.0046	0.0078	0.555
Subjective wellbeing	HF	rs2563261	T	G	0.00941064	0.00187333	5.07406e-07	-0.0143	0.0121	0.2344
Subjective wellbeing	HF	rs5758265	G	A	0.0102774	0.00205669	5.82176e-07	0.0006	0.0087	0.947
Subjective wellbeing	HF	rs6760150	G	A	0.0104419	0.00209018	5.86267e-07	0.0053	0.0089	0.5495
Subjective wellbeing	HF	rs11826480	C	T	0.00931351	0.00186886	6.24339e-07	0.0156	0.0119	0.1899
Subjective wellbeing	HF	rs12913350	T	A	0.00992424	0.00202464	9.4997e-07	0.0173	0.0084	0.03924
